# Supplementary material for: pyInfinityFlow: optimized imputation and analysis of high-dimensional flow cytometry data for millions of cells
Source: Bioinformatics. 2023 Apr 25;39(5):btad287. doi: 10.1093/bioinformatics/btad287 (PMC10166583; doi:10.1093/bioinformatics/btad287)
Supplement: btad287_Supplementary_Data [file btad287_supplementary_data.zip]

Archive with 3 entries (3 files):
- supplementary_text.docx
- supplementary_text.pdf
- supplementary_tables.xlsx
