# Supplementary material for: pyInfinityFlow: optimized imputation and analysis of high-dimensional flow cytometry data for millions of cells
Source: Bioinformatics. 2023 Apr 25;39(5):btad287. doi: 10.1093/bioinformatics/btad287 (PMC10166583; doi:10.1093/bioinformatics/btad287)
Supplement: btad287_Supplementary_Data [file btad287_supplementary_data.zip › supplementary_tables.xlsx]

## Sheet: S. Table 1
Supplementary Table 1. Top 5 Markers associated with each Leiden Cluster
UID	cluster	marker	rank	pearson_r	p_value
0	0	CD45R-B220:InfinityMarker_CD45R-B220	1	0.703954	0
1	0	IgD:InfinityMarker_IgD	2	0.68016	0
2	0	CD19:InfinityMarker_CD19	3	0.663178	0
3	0	CD79b:InfinityMarker_CD79b	4	0.593146	0
4	0	CD38:InfinityMarker_CD38	5	0.567126	0
0	1	CD200R (OX2R):InfinityMarker_CD200R (OX2R)	1	0.570346	0
1	1	FJComp-BV510-A:CD11c	2	0.567138	0
2	1	CD11c:InfinityMarker_CD11c	3	0.561337	0
3	1	CD64:InfinityMarker_CD64	4	0.560536	0
4	1	CD9:InfinityMarker_CD9	5	0.539445	0
0	2	TREM-like 4:InfinityMarker_TREM-like 4	1	0.660276	0
1	2	CD49d:InfinityMarker_CD49d	2	0.424801	0
2	2	CD11b:InfinityMarker_CD11b	3	0.413092	0
3	2	CD66a:InfinityMarker_CD66a	4	0.408998	0
4	2	CD43:InfinityMarker_CD43	5	0.381228	0
0	3	CD4:InfinityMarker_CD4	1	0.608871	0
1	3	CD3:InfinityMarker_CD3	2	0.581518	0
2	3	FJComp-BUV395-A:CD4	3	0.554641	0
3	3	TCR-b chain:InfinityMarker_TCR-b chain	4	0.504323	0
4	3	CD6:InfinityMarker_CD6	5	0.452289	0
0	4	CD8a:InfinityMarker_CD8a	1	0.462548	0
1	4	CD226 (DNAM-1_:InfinityMarker_CD226 (DNAM-1_	2	0.388929	0
2	4	CD90.2:InfinityMarker_CD90.2	3	0.378932	0
3	4	Ly-6C:InfinityMarker_Ly-6C	4	0.371267	0
4	4	CD6:InfinityMarker_CD6	5	0.353855	0
0	5	CD169:InfinityMarker_CD169	1	0.724203	0
1	5	CD80:InfinityMarker_CD80	2	0.715679	0
2	5	CD200R (OX2R):InfinityMarker_CD200R (OX2R)	3	0.692401	0
3	5	CD206(MMR):InfinityMarker_CD206(MMR)	4	0.665959	0
4	5	CD64:InfinityMarker_CD64	5	0.650851	0
0	6	NK-1.1:InfinityMarker_NK-1.1	1	0.689926	0
1	6	CD122:InfinityMarker_CD122	2	0.587091	0
2	6	CD49b:InfinityMarker_CD49b	3	0.553954	0
3	6	CD335:InfinityMarker_CD335	4	0.550068	0
4	6	CD94:InfinityMarker_CD94	5	0.547515	0
0	7	CD4:InfinityMarker_CD4	1	0.476708	0
1	7	CD3:InfinityMarker_CD3	2	0.424695	0
2	7	FJComp-BUV395-A:CD4	3	0.418618	0
3	7	TCR-b chain:InfinityMarker_TCR-b chain	4	0.403246	0
4	7	CD5:InfinityMarker_CD5	5	0.376969	0
0	8	Ly-51:InfinityMarker_Ly-51	1	0.618532	0
1	8	CD155(PVR):InfinityMarker_CD155(PVR)	2	0.472894	0
2	8	CD326 (EpCAM):InfinityMarker_CD326 (EpCAM)	3	0.459744	0
3	8	CD71:InfinityMarker_CD71	4	0.420546	0
4	8	CD107a (Lamp-1):InfinityMarker_CD107a (Lamp-1)	5	0.387907	0
0	9	FJComp-BV711-A:Ly6C	1	0.576081	0
1	9	Ly-6C:InfinityMarker_Ly-6C	2	0.469048	0
2	9	GR-1 (Ly6C-Ly6G):InfinityMarker_GR-1 (Ly6C-Ly6G)	3	0.413542	0
3	9	CD11b:InfinityMarker_CD11b	4	0.391643	0
4	9	CD49d:InfinityMarker_CD49d	5	0.383212	0
0	10	CD8a:InfinityMarker_CD8a	1	0.603984	0
1	10	FJComp-BV421-A:CD8	2	0.387658	0
2	10	CD90.2:InfinityMarker_CD90.2	3	0.382794	0
3	10	TCR-b chain:InfinityMarker_TCR-b chain	4	0.354182	0
4	10	CD226 (DNAM-1_:InfinityMarker_CD226 (DNAM-1_	5	0.33516	0
0	11	CD117 (c-kit):InfinityMarker_CD117 (c-kit)	1	0.436577	0
1	11	CD31:InfinityMarker_CD31	2	0.430238	0
2	11	Ly-6A-E:InfinityMarker_Ly-6A-E	3	0.406328	0
3	11	CD105:InfinityMarker_CD105	4	0.380712	0
4	11	CD202b (Tie2,CD202):InfinityMarker_CD202b (Tie2,CD202)	5	0.372926	0
0	12	CD105:InfinityMarker_CD105	1	0.562423	0
1	12	CD202b (Tie2,CD202):InfinityMarker_CD202b (Tie2,CD202)	2	0.558347	0
2	12	CD31:InfinityMarker_CD31	3	0.551866	0
3	12	CD117 (c-kit):InfinityMarker_CD117 (c-kit)	4	0.498192	0
4	12	ESAM:InfinityMarker_ESAM	5	0.487717	0
0	13	Ly-6G:InfinityMarker_Ly-6G	1	0.854475	0
1	13	GR-1 (Ly6C-Ly6G):InfinityMarker_GR-1 (Ly6C-Ly6G)	2	0.640881	0
2	13	PDC-TREM:InfinityMarker_PDC-TREM	3	0.563359	0
3	13	CD88:InfinityMarker_CD88	4	0.501796	0
4	13	FJComp-BV605-A:CD11b	5	0.498417	0
0	14	Ly-6D:InfinityMarker_Ly-6D	1	0.412174	0
1	14	IgM:InfinityMarker_IgM	2	0.395707	0
2	14	FJComp-PE-Cy7(yg)-A:CD24	3	0.326702	0
3	14	CD24:InfinityMarker_CD24	4	0.268185	0
4	14	Ly108:InfinityMarker_Ly108	5	0.258568	0
0	15	Ly-51:InfinityMarker_Ly-51	1	0.58571	0
1	15	CD155(PVR):InfinityMarker_CD155(PVR)	2	0.578643	0
2	15	CD71:InfinityMarker_CD71	3	0.532073	0
3	15	CD107b (Mac-3):InfinityMarker_CD107b (Mac-3)	4	0.471838	0
4	15	CD107a (Lamp-1):InfinityMarker_CD107a (Lamp-1)	5	0.444406	0
0	16	CD59a:InfinityMarker_CD59a	1	0.312083	0
1	16	CD63:InfinityMarker_CD63	2	0.253712	0
2	16	Ly-51:InfinityMarker_Ly-51	3	0.176982	0
3	16	CD51:InfinityMarker_CD51	4	0.148984	0
4	16	CD107b (Mac-3):InfinityMarker_CD107b (Mac-3)	5	0.133575	0
0	17	CD43-activation associated glycoform:InfinityMarker_CD43-activation associated glycoform	1	0.438513	0
1	17	FJComp-PE-Cy7(yg)-A:CD24	2	0.327346	0
2	17	CD24:InfinityMarker_CD24	3	0.290971	0
3	17	CD11b:InfinityMarker_CD11b	4	0.253605	0
4	17	CD193 (CCR3):InfinityMarker_CD193 (CCR3)	5	0.253571	0
0	18	CD45R-B220:InfinityMarker_CD45R-B220	1	0.265355	0
1	18	IgD:InfinityMarker_IgD	2	0.263815	0
2	18	CD19:InfinityMarker_CD19	3	0.22996	0
3	18	CD79b:InfinityMarker_CD79b	4	0.210205	0
4	18	CD38:InfinityMarker_CD38	5	0.192818	0
0	19	CD14:InfinityMarker_CD14	1	0.476838	0
1	19	FJComp-APC-A:CD69-CD301b	2	0.461091	0
2	19	FJComp-AlexaFluor700-A:MHCII	3	0.442393	0
3	19	I-A-I-E:InfinityMarker_I-A-I-E	4	0.337361	0
4	19	FJComp-BV605-A:CD11b	5	0.307319	0
0	20	CD357 (GITR):InfinityMarker_CD357 (GITR)	1	0.405621	0
1	20	CD278 (ICOS):InfinityMarker_CD278 (ICOS)	2	0.375042	0
2	20	CD4:InfinityMarker_CD4	3	0.366936	0
3	20	CD279 (PD-1):InfinityMarker_CD279 (PD-1)	4	0.330867	0
4	20	FJComp-BUV395-A:CD4	5	0.317764	0
0	21	CD117 (c-kit):InfinityMarker_CD117 (c-kit)	1	0.263941	0
1	21	CD31:InfinityMarker_CD31	2	0.222297	0
2	21	Ly-6A-E:InfinityMarker_Ly-6A-E	3	0.206273	0
3	21	CD146:InfinityMarker_CD146	4	0.190558	0
4	21	CD49a:InfinityMarker_CD49a	5	0.190209	0
0	22	CD21-35:InfinityMarker_CD21-35	1	0.495385	0
1	22	CD272:InfinityMarker_CD272	2	0.477517	0
2	22	CD40:InfinityMarker_CD40	3	0.476128	0
3	22	IgD:InfinityMarker_IgD	4	0.46556	0
4	22	CD19:InfinityMarker_CD19	5	0.45817	0
0	23	NK-1.1:InfinityMarker_NK-1.1	1	0.385255	0
1	23	CD49b:InfinityMarker_CD49b	2	0.298041	0
2	23	CD335:InfinityMarker_CD335	3	0.282102	0
3	23	CD94:InfinityMarker_CD94	4	0.269697	0
4	23	Ly49D:InfinityMarker_Ly49D	5	0.268067	0
0	24	CD127:InfinityMarker_CD127	1	0.327177	0
1	24	CD226 (DNAM-1_:InfinityMarker_CD226 (DNAM-1_	2	0.286176	0
2	24	CD278 (ICOS):InfinityMarker_CD278 (ICOS)	3	0.265043	0
3	24	CD90.2:InfinityMarker_CD90.2	4	0.242622	0
4	24	FJComp-BV786-A:Lineage	5	0.235933	0
0	25	CD63:InfinityMarker_CD63	1	0.151399	0
1	25	CD51:InfinityMarker_CD51	2	0.143388	0
2	25	Podoplanin:InfinityMarker_Podoplanin	3	0.139531	0
3	25	Ly-6A-E:InfinityMarker_Ly-6A-E	4	0.135092	0
4	25	CD59a:InfinityMarker_CD59a	5	0.13277	0
0	26	Ly-6G:InfinityMarker_Ly-6G	1	0.407949	0
1	26	PDC-TREM:InfinityMarker_PDC-TREM	2	0.377276	0
2	26	GR-1 (Ly6C-Ly6G):InfinityMarker_GR-1 (Ly6C-Ly6G)	3	0.342233	0
3	26	FJComp-BV605-A:CD11b	4	0.315033	0
4	26	PIR-A-B:InfinityMarker_PIR-A-B	5	0.269802	0
0	27	CD103:InfinityMarker_CD103	1	0.628087	0
1	27	Integrin Beta7:InfinityMarker_Integrin Beta7	2	0.473786	0
2	27	Tim-4:InfinityMarker_Tim-4	3	0.366064	0
3	27	CD207(Langerin):InfinityMarker_CD207(Langerin)	4	0.351724	0
4	27	MD-1:InfinityMarker_MD-1	5	0.269965	0
0	28	CD317 (BST2, PDCA1):InfinityMarker_CD317 (BST2, PDCA1)	1	0.167954	0
1	28	FJComp-BV711-A:Ly6C	2	0.126176	0
2	28	Ly-6C:InfinityMarker_Ly-6C	3	0.11855	0
3	28	CD71:InfinityMarker_CD71	4	0.0597302	0
4	28	CD43-activation associated glycoform:InfinityMarker_CD43-activation associated glycoform	5	0.0559706	0
0	29	IgE:InfinityMarker_IgE	1	0.580461	0
1	29	CD200R3:InfinityMarker_CD200R3	2	0.357502	0
2	29	FceR1a:InfinityMarker_FceR1a	3	0.233881	0
3	29	CD49b(pan-NK):InfinityMarker_CD49b(pan-NK)	4	0.191125	0
4	29	CD49b:InfinityMarker_CD49b	5	0.188829	0
0	30	CD133:InfinityMarker_CD133	1	0.463188	0
1	30	CD55:InfinityMarker_CD55	2	0.399676	0
2	30	CD49f:InfinityMarker_CD49f	3	0.277402	0
3	30	CD155(PVR):InfinityMarker_CD155(PVR)	4	0.216261	0
4	30	FJComp-PE-Cy7(yg)-A:CD24	5	0.194213	0
0	31	CD68:InfinityMarker_CD68	1	0.26319	0
1	31	FJComp-BV510-A:CD11c	2	0.124125	0
2	31	CD107b (Mac-3):InfinityMarker_CD107b (Mac-3)	3	0.111855	0
3	31	CD18:InfinityMarker_CD18	4	0.0993082	0
4	31	CD206(MMR):InfinityMarker_CD206(MMR)	5	0.0973499	0
0	32	CD3:InfinityMarker_CD3	1	0.273968	0
1	32	CD4:InfinityMarker_CD4	2	0.264837	0
2	32	FJComp-BUV395-A:CD4	3	0.2548	0
3	32	CD62L:InfinityMarker_CD62L	4	0.249315	0
4	32	CD127:InfinityMarker_CD127	5	0.24683	0
0	33	Ly-49a:InfinityMarker_Ly-49a	1	0.643507	0
1	33	CD195 (CCR5):InfinityMarker_CD195 (CCR5)	2	0.63031	0
2	33	DCTRAIL-R1:InfinityMarker_DCTRAIL-R1	3	0.629825	0
3	33	CD266 (FN14, TWEAK receptor):InfinityMarker_CD266 (FN14, TWEAK receptor)	4	0.626059	0
4	33	CD256 (APRIL):InfinityMarker_CD256 (APRIL)	5	0.622889	0
0	34	CD270 (HVEM):InfinityMarker_CD270 (HVEM)	1	0.148797	0
1	34	CD150(SLAM):InfinityMarker_CD150(SLAM)	2	0.138152	0
2	34	CD6:InfinityMarker_CD6	3	0.135321	0
3	34	TCR-b chain:InfinityMarker_TCR-b chain	4	0.132555	0
4	34	CD3:InfinityMarker_CD3	5	0.132511	0
0	35	CD355 (CRTAM):InfinityMarker_CD355 (CRTAM)	1	0.510922	0
1	35	CD41:InfinityMarker_CD41	2	0.482881	0
2	35	CD193 (CCR3):InfinityMarker_CD193 (CCR3)	3	0.476819	0
3	35	CD199 (CCR9):InfinityMarker_CD199 (CCR9)	4	0.417474	0
4	35	CD276:InfinityMarker_CD276	5	0.412381	0
0	36	Podoplanin:InfinityMarker_Podoplanin	1	0.352481	0
1	36	CD317 (BST2, PDCA1):InfinityMarker_CD317 (BST2, PDCA1)	2	0.181485	0
2	36	SSEA-3:InfinityMarker_SSEA-3	3	0.166333	0
3	36	CD49e:InfinityMarker_CD49e	4	0.154076	0
4	36	FJComp-BV786-A:Lineage	5	0.151905	0
0	37	CD153:InfinityMarker_CD153	1	0.420192	0
1	37	GARP:InfinityMarker_GARP	2	0.339255	0
2	37	CD23:InfinityMarker_CD23	3	0.328232	0
3	37	CD207(Langerin):InfinityMarker_CD207(Langerin)	4	0.322367	0
4	37	CD41:InfinityMarker_CD41	5	0.319158	0
0	38	CD206(MMR):InfinityMarker_CD206(MMR)	1	0.055713	0
1	38	CD80:InfinityMarker_CD80	2	0.0551675	0
2	38	CD64:InfinityMarker_CD64	3	0.0549118	0
3	38	CD16-32:InfinityMarker_CD16-32	4	0.0540056	0
4	38	CD1d:InfinityMarker_CD1d	5	0.0532454	0
0	39	TCR Vb7:InfinityMarker_TCR Vb7	1	0.00593762	6.01522e-22
1	39	Ly-51:InfinityMarker_Ly-51	2	0.00474781	1.36397e-14
2	39	FJComp-APC-eFlour780-A:Zombie	3	0.00468606	2.97148e-14
3	39	ESAM:InfinityMarker_ESAM	4	0.00412092	2.34036e-11
4	39	I-A-I-E:InfinityMarker_I-A-I-E	5	0.00408543	3.4614e-11

## Sheet: S. Table 2
Supplementary Table 2. Top Unique Markers associated with each Leiden Cluster
UID	marker	top_cluster	pearson_r	p_value
36	CD153:InfinityMarker_CD153	37	0.420192	0
190	GARP:InfinityMarker_GARP	37	0.339255	0
85	CD27:InfinityMarker_CD27	37	0.265357	0
235	SSEA-3:InfinityMarker_SSEA-3	37	0.251756	0
2	B7-H4:InfinityMarker_B7-H4	37	0.249098	0
144	CD70:InfinityMarker_CD70	37	0.240363	0
8	CD115:InfinityMarker_CD115	37	0.207031	0
70	CD229 (Ly-9):InfinityMarker_CD229 (Ly-9)	37	0.203808	0
96	CD284 (TLR4-MD2 complex):InfinityMarker_CD284 (TLR4-MD2 complex)	37	0.197413	0
240	TCR Va8.3:InfinityMarker_TCR Va8.3	37	0.175761	0
257	TER-119:InfinityMarker_TER-119	37	0.123454	0
259	TLT-2:InfinityMarker_TLT-2	37	0.120664	0
209	Ly-49a:InfinityMarker_Ly-49a	33	0.643507	0
51	CD195 (CCR5):InfinityMarker_CD195 (CCR5)	33	0.63031	0
167	DCTRAIL-R1:InfinityMarker_DCTRAIL-R1	33	0.629825	0
82	CD266 (FN14, TWEAK receptor):InfinityMarker_CD266 (FN14, TWEAK receptor)	33	0.626059	0
78	CD256 (APRIL):InfinityMarker_CD256 (APRIL)	33	0.622889	0
91	CD276:InfinityMarker_CD276	33	0.606265	0
77	CD255 (TWEAK):InfinityMarker_CD255 (TWEAK)	33	0.598802	0
1	Allergin-1:InfinityMarker_Allergin-1	33	0.597687	0
43	CD178 (FASL):InfinityMarker_CD178 (FASL)	33	0.59017	0
29	CD140a:InfinityMarker_CD140a	33	0.581663	0
54	CD199 (CCR9):InfinityMarker_CD199 (CCR9)	33	0.574976	0
150	CD81:InfinityMarker_CD81	33	0.573072	0
88	CD273 (PD-L2):InfinityMarker_CD273 (PD-L2)	33	0.566473	0
5	CD106:InfinityMarker_CD106	33	0.562686	0
44	CD179 (VpreB):InfinityMarker_CD179 (VpreB)	33	0.562504	0
41	CD160:InfinityMarker_CD160	33	0.562483	0
71	CD23:InfinityMarker_CD23	33	0.560877	0
248	TCR Vb8.1-8.2:InfinityMarker_TCR Vb8.1-8.2	33	0.527866	0
80	CD262 (DR5, Trail-R2):InfinityMarker_CD262 (DR5, Trail-R2)	33	0.526252	0
59	CD200R3:InfinityMarker_CD200R3	33	0.526163	0
232	RAE-1d:InfinityMarker_RAE-1d	33	0.525155	0
83	CD267:InfinityMarker_CD267	33	0.522477	0
226	Notch3:InfinityMarker_Notch3	33	0.51905	0
244	TCR Vb2:InfinityMarker_TCR Vb2	33	0.517936	0
81	CD265 (RANK):InfinityMarker_CD265 (RANK)	33	0.514852	0
172	Delta-like4:InfinityMarker_Delta-like4	33	0.514671	0
47	CD183 (CXCR3):InfinityMarker_CD183 (CXCR3)	33	0.505388	0
103	CD314 (NKG2D):InfinityMarker_CD314 (NKG2D)	33	0.500117	0
116	CD41:InfinityMarker_CD41	33	0.489326	0
247	TCR Vb7:InfinityMarker_TCR Vb7	33	0.488066	0
189	FceR1a:InfinityMarker_FceR1a	33	0.48776	0
30	CD140b:InfinityMarker_CD140b	33	0.483331	0
60	CD201 (EPCR):InfinityMarker_CD201 (EPCR)	33	0.47988	0
108	CD351:InfinityMarker_CD351	33	0.478369	0
94	CD28:InfinityMarker_CD28	33	0.477926	0
241	TCR Vb11:InfinityMarker_TCR Vb11	33	0.463543	0
74	CD252 (OX40L):InfinityMarker_CD252 (OX40L)	33	0.463518	0
168	DCTRAIL-R2:InfinityMarker_DCTRAIL-R2	33	0.453305	0
14	CD120b (TNF R Type II-p75):InfinityMarker_CD120b (TNF R Type II-p75)	33	0.446438	0
23	CD134 (OX-40):InfinityMarker_CD134 (OX-40)	33	0.440319	0
143	CD69:InfinityMarker_CD69	33	0.432511	0
33	CD147:InfinityMarker_CD147	33	0.430707	0
205	KLRG1:InfinityMarker_KLRG1	33	0.429056	0
18	CD124:InfinityMarker_CD124	33	0.429025	0
76	CD254 (TRANCE, RANKL):InfinityMarker_CD254 (TRANCE, RANKL)	33	0.428386	0
246	TCR Vb6:InfinityMarker_TCR Vb6	33	0.425897	0
234	SSEA-1:InfinityMarker_SSEA-1	33	0.422502	0
243	TCR Vb13:InfinityMarker_TCR Vb13	33	0.4206	0
68	CD223 (LAG3):InfinityMarker_CD223 (LAG3)	33	0.40381	0
135	CD59a:InfinityMarker_CD59a	33	0.386965	0
163	CMKLR1:InfinityMarker_CMKLR1	33	0.385178	0
255	TCR g-d:InfinityMarker_TCR g-d	33	0.3716	0
53	CD197 (CCR7):InfinityMarker_CD197 (CCR7)	33	0.367887	0
197	IFNGRbeta chain:InfinityMarker_IFNGRbeta chain	33	0.365982	0
204	Jagged 2:InfinityMarker_Jagged 2	33	0.365679	0
137	CD61:InfinityMarker_CD61	33	0.361798	0
64	CD207(Langerin):InfinityMarker_CD207(Langerin)	33	0.351789	0
254	TCR Vg3:InfinityMarker_TCR Vg3	33	0.35115	0
165	Clec12A:InfinityMarker_Clec12A	33	0.35072	0
166	Clec9A:InfinityMarker_Clec9A	33	0.348211	0
219	Ly49H:InfinityMarker_Ly49H	33	0.342594	0
249	TCR Vb9:InfinityMarker_TCR Vb9	33	0.329903	0
84	CD268:InfinityMarker_CD268	33	0.329769	0
203	JAML:InfinityMarker_JAML	33	0.320062	0
73	CD25:InfinityMarker_CD25	33	0.318689	0
147	CD79a:InfinityMarker_CD79a	33	0.315596	0
159	CD93:InfinityMarker_CD93	33	0.308206	0
164	CXCR7:InfinityMarker_CXCR7	33	0.306434	0
239	TCR Va3.2:InfinityMarker_TCR Va3.2	33	0.301845	0
245	TCR Vb5.1-5.2:InfinityMarker_TCR Vb5.1-5.2	33	0.286024	0
161	CD96:InfinityMarker_CD96	33	0.280975	0
196	IFNAR-1:InfinityMarker_IFNAR-1	33	0.249131	0
222	Mac-2 (Galectin-3):InfinityMarker_Mac-2 (Galectin-3)	33	0.248149	0
238	TCR Va2:InfinityMarker_TCR Va2	33	0.245273	0
35	CD152:InfinityMarker_CD152	33	0.24361	0
233	RAE-1g:InfinityMarker_RAE-1g	33	0.239789	0
220	MAIR-IV:InfinityMarker_MAIR-IV	33	0.23193	0
253	TCR Vg2:InfinityMarker_TCR Vg2	33	0.209991	0
242	TCR Vb12:InfinityMarker_TCR Vb12	33	0.207938	0
27	CD138:InfinityMarker_CD138	33	0.188107	0
250	TCR Vd4:InfinityMarker_TCR Vd4	33	0.186105	0
224	Notch1:InfinityMarker_Notch1	33	0.140765	0
109	CD355 (CRTAM):InfinityMarker_CD355 (CRTAM)	35	0.510922	0
49	CD193 (CCR3):InfinityMarker_CD193 (CCR3)	35	0.476819	0
264	Tim-4:InfinityMarker_Tim-4	35	0.396488	0
227	Notch4:InfinityMarker_Notch4	35	0.252798	0
210	Ly-49c-F-I-H:InfinityMarker_Ly-49c-F-I-H	35	0.244855	0
38	CD155(PVR):InfinityMarker_CD155(PVR)	15	0.578643	0
145	CD71:InfinityMarker_CD71	15	0.532073	0
7	CD107b (Mac-3):InfinityMarker_CD107b (Mac-3)	15	0.471838	0
6	CD107a (Lamp-1):InfinityMarker_CD107a (Lamp-1)	15	0.444406	0
139	CD63:InfinityMarker_CD63	15	0.40182	0
79	CD26:InfinityMarker_CD26	15	0.394107	0
133	CD54:InfinityMarker_CD54	15	0.387222	0
130	CD49f:InfinityMarker_CD49f	15	0.356578	0
113	CD39:InfinityMarker_CD39	15	0.350453	0
146	CD73:InfinityMarker_CD73	15	0.314041	0
97	CD29:InfinityMarker_CD29	15	0.30035	0
211	Ly-51:InfinityMarker_Ly-51	8	0.618532	0
105	CD326 (EpCAM):InfinityMarker_CD326 (EpCAM)	8	0.459744	0
231	Podoplanin:InfinityMarker_Podoplanin	36	0.352481	0
4	CD105:InfinityMarker_CD105	12	0.562423	0
61	CD202b (Tie2,CD202):InfinityMarker_CD202b (Tie2,CD202)	12	0.558347	0
102	CD31:InfinityMarker_CD31	12	0.551866	0
9	CD117 (c-kit):InfinityMarker_CD117 (c-kit)	12	0.498192	0
173	ESAM:InfinityMarker_ESAM	12	0.487717	0
212	Ly-6A-E:InfinityMarker_Ly-6A-E	12	0.484735	0
111	CD36:InfinityMarker_CD36	12	0.445333	0
125	CD49a:InfinityMarker_CD49a	12	0.419139	0
57	CD200 (OX2):InfinityMarker_CD200 (OX2)	12	0.407477	0
107	CD34:InfinityMarker_CD34	12	0.40062	0
31	CD144:InfinityMarker_CD144	12	0.323389	0
104	CD317 (BST2, PDCA1):InfinityMarker_CD317 (BST2, PDCA1)	12	0.301561	0
22	CD133:InfinityMarker_CD133	30	0.463188	0
110	CD357 (GITR):InfinityMarker_CD357 (GITR)	20	0.405621	0
92	CD278 (ICOS):InfinityMarker_CD278 (ICOS)	20	0.375042	0
93	CD279 (PD-1):InfinityMarker_CD279 (PD-1)	20	0.330867	0
114	CD4:InfinityMarker_CD4	3	0.608871	0
98	CD3:InfinityMarker_CD3	3	0.581518	0
177	FJComp-BUV395-A:CD4	3	0.554641	0
256	TCR-b chain:InfinityMarker_TCR-b chain	3	0.504323	0
136	CD6:InfinityMarker_CD6	3	0.452289	0
131	CD5:InfinityMarker_CD5	3	0.43972	0
138	CD62L:InfinityMarker_CD62L	3	0.387224	0
188	FR4 (Folate Receptor 4):InfinityMarker_FR4 (Folate Receptor 4)	3	0.374732	0
20	CD127:InfinityMarker_CD127	3	0.33688	0
86	CD270 (HVEM):InfinityMarker_CD270 (HVEM)	3	0.323139	0
19	CD126 (IL-6R a chain):InfinityMarker_CD126 (IL-6R a chain)	3	0.296233	0
169	DR3:InfinityMarker_DR3	3	0.238591	0
237	TCR Va11:InfinityMarker_TCR Va11	3	0.133535	0
100	CD300f (MAIR-v):InfinityMarker_CD300f (MAIR-v)	3	0.0893336	0
155	CD8a:InfinityMarker_CD8a	10	0.603984	0
179	FJComp-BV421-A:CD8	10	0.387658	0
158	CD90.2:InfinityMarker_CD90.2	10	0.382794	0
122	CD45RB:InfinityMarker_CD45RB	10	0.324045	0
184	FJComp-BV786-A:Lineage	10	0.323167	0
153	CD86:InfinityMarker_CD86	10	0.251747	0
69	CD226 (DNAM-1_:InfinityMarker_CD226 (DNAM-1_	4	0.388929	0
194	H-2:InfinityMarker_H-2	4	0.315513	0
180	FJComp-BV510-A:CD11c	1	0.567138	0
156	CD9:InfinityMarker_CD9	1	0.539445	0
119	CD44:InfinityMarker_CD44	1	0.520551	0
142	CD68:InfinityMarker_CD68	1	0.319656	0
42	CD169:InfinityMarker_CD169	5	0.724203	0
149	CD80:InfinityMarker_CD80	5	0.715679	0
58	CD200R (OX2R):InfinityMarker_CD200R (OX2R)	5	0.692401	0
63	CD206(MMR):InfinityMarker_CD206(MMR)	5	0.665959	0
140	CD64:InfinityMarker_CD64	5	0.650851	0
12	CD11c:InfinityMarker_CD11c	5	0.647051	0
152	CD84:InfinityMarker_CD84	5	0.623294	0
182	FJComp-BV650-A:F480	5	0.623275	0
174	F4-80:InfinityMarker_F4-80	5	0.601598	0
162	CD98(4f2):InfinityMarker_CD98(4f2)	5	0.592751	0
40	CD16-32:InfinityMarker_CD16-32	5	0.576882	0
123	CD47:InfinityMarker_CD47	5	0.546517	0
120	CD45:InfinityMarker_CD45	5	0.530187	0
178	FJComp-BUV737-A:CD44	5	0.525616	0
56	CD2:InfinityMarker_CD2	5	0.522534	0
55	CD1d:InfinityMarker_CD1d	5	0.522356	0
89	CD274 (PD-L1:InfinityMarker_CD274 (PD-L1	5	0.519135	0
263	Tim-3:InfinityMarker_Tim-3	5	0.517618	0
45	CD18:InfinityMarker_CD18	5	0.515692	0
170	Dectin-1:InfinityMarker_Dectin-1	5	0.504963	0
187	FJComp-PerCP-Cy5-5-A:CD103	5	0.447532	0
32	CD146:InfinityMarker_CD146	5	0.44201	0
225	Notch2:InfinityMarker_Notch2	5	0.433634	0
129	CD49e:InfinityMarker_CD49e	5	0.423916	0
39	CD157:InfinityMarker_CD157	5	0.415179	0
62	CD205:InfinityMarker_CD205	5	0.404975	0
230	PIR-A-B:InfinityMarker_PIR-A-B	5	0.397706	0
90	CD275 (ICOSL):InfinityMarker_CD275 (ICOSL)	5	0.38184	0
13	CD120a (TNFr Typ1-p55):InfinityMarker_CD120a (TNFr Typ1-p55)	5	0.3253	0
218	Ly49G:InfinityMarker_Ly49G	5	0.318097	0
258	TIGIT (VSTM3):InfinityMarker_TIGIT (VSTM3)	5	0.310989	0
21	CD132:InfinityMarker_CD132	5	0.300667	0
15	CD121a (IL-1R Type I-p80):InfinityMarker_CD121a (IL-1R Type I-p80)	5	0.299565	0
185	FJComp-GFP-A:CD45a488	5	0.289977	0
24	CD135:InfinityMarker_CD135	5	0.287258	0
208	LTbR:InfinityMarker_LTbR	5	0.28701	0
132	CD51:InfinityMarker_CD51	5	0.276607	0
99	CD30:InfinityMarker_CD30	5	0.274103	0
171	Delta-like1:InfinityMarker_Delta-like1	5	0.247473	0
66	CD210 (IL-10R):InfinityMarker_CD210 (IL-10R)	5	0.236456	0
191	GITR Ligand:InfinityMarker_GITR Ligand	5	0.228819	0
101	CD309:InfinityMarker_CD309	5	0.228415	0
50	CD194 (CCR4):InfinityMarker_CD194 (CCR4)	5	0.226182	0
228	PD-1H:InfinityMarker_PD-1H	5	0.221634	0
252	TCR Vg1.1+Vg1-2:InfinityMarker_TCR Vg1.1+Vg1-2	5	0.219944	0
17	CD123:InfinityMarker_CD123	5	0.218643	0
206	LAP (TGF-B1):InfinityMarker_LAP (TGF-B1)	5	0.210963	0
207	LPAM-1 (Intergrin a4b7):InfinityMarker_LPAM-1 (Intergrin a4b7)	5	0.208833	0
261	Tim-1:InfinityMarker_Tim-1	5	0.19047	0
151	CD83:InfinityMarker_CD83	5	0.188737	0
0	33D1:InfinityMarker_33D1	5	0.175657	0
26	CD137L (4-1BB ligand):InfinityMarker_CD137L (4-1BB ligand)	5	0.16944	0
193	Galectin-9:InfinityMarker_Galectin-9	5	0.163251	0
236	Siglec H:InfinityMarker_Siglec H	5	0.159808	0
75	CD253 (TRAIL):InfinityMarker_CD253 (TRAIL)	5	0.156579	0
37	CD154:InfinityMarker_CD154	5	0.153318	0
25	CD137:InfinityMarker_CD137	5	0.152197	0
262	Tim-2:InfinityMarker_Tim-2	5	0.148783	0
251	TCR Vg1.1:InfinityMarker_TCR Vg1.1	5	0.127029	0
115	CD40:InfinityMarker_CD40	22	0.476128	0
34	CD150(SLAM):InfinityMarker_CD150(SLAM)	22	0.400983	0
216	Ly108:InfinityMarker_Ly108	22	0.3927	0
198	IL-21R:InfinityMarker_IL-21R	22	0.269874	0
121	CD45R-B220:InfinityMarker_CD45R-B220	0	0.703954	0
199	IgD:InfinityMarker_IgD	0	0.68016	0
48	CD19:InfinityMarker_CD19	0	0.663178	0
148	CD79b:InfinityMarker_CD79b	0	0.593146	0
112	CD38:InfinityMarker_CD38	0	0.567126	0
65	CD21-35:InfinityMarker_CD21-35	0	0.561864	0
214	Ly-6D:InfinityMarker_Ly-6D	0	0.538203	0
67	CD22:InfinityMarker_CD22	0	0.515783	0
201	IgM:InfinityMarker_IgM	0	0.500328	0
87	CD272:InfinityMarker_CD272	0	0.49675	0
134	CD55:InfinityMarker_CD55	0	0.457978	0
46	CD180 (RP105):InfinityMarker_CD180 (RP105)	0	0.450609	0
195	I-A-I-E:InfinityMarker_I-A-I-E	0	0.397839	0
52	CD196 (CCR6):InfinityMarker_CD196 (CCR6)	0	0.390851	0
221	MD-1:InfinityMarker_MD-1	0	0.363939	0
72	CD24:InfinityMarker_CD24	0	0.333685	0
215	Ly-6G:InfinityMarker_Ly-6G	13	0.854475	0
192	GR-1 (Ly6C-Ly6G):InfinityMarker_GR-1 (Ly6C-Ly6G)	13	0.640881	0
229	PDC-TREM:InfinityMarker_PDC-TREM	13	0.563359	0
154	CD88:InfinityMarker_CD88	13	0.501796	0
181	FJComp-BV605-A:CD11b	13	0.498417	0
11	CD11b:InfinityMarker_CD11b	13	0.437953	0
28	CD14:InfinityMarker_CD14	19	0.476838	0
175	FJComp-APC-A:CD69-CD301b	19	0.461091	0
176	FJComp-AlexaFluor700-A:MHCII	19	0.442393	0
95	CD283 (TLR3):InfinityMarker_CD283 (TLR3)	19	0.234877	0
3	CD103:InfinityMarker_CD103	27	0.628087	0
202	Integrin Beta7:InfinityMarker_Integrin Beta7	27	0.473786	0
118	CD43-activation associated glycoform:InfinityMarker_CD43-activation associated glycoform	17	0.438513	0
186	FJComp-PE-Cy7(yg)-A:CD24	17	0.327346	0
260	TREM-like 4:InfinityMarker_TREM-like 4	2	0.660276	0
128	CD49d:InfinityMarker_CD49d	2	0.424801	0
141	CD66a:InfinityMarker_CD66a	2	0.408998	0
117	CD43:InfinityMarker_CD43	2	0.381228	0
10	CD11a:InfinityMarker_CD11a	2	0.346951	0
157	CD90.1:InfinityMarker_CD90.1	2	0.10164	0
183	FJComp-BV711-A:Ly6C	9	0.576081	0
213	Ly-6C:InfinityMarker_Ly-6C	9	0.469048	0
124	CD48:InfinityMarker_CD48	9	0.261004	0
223	NK-1.1:InfinityMarker_NK-1.1	6	0.689926	0
16	CD122:InfinityMarker_CD122	6	0.587091	0
126	CD49b:InfinityMarker_CD49b	6	0.553954	0
106	CD335:InfinityMarker_CD335	6	0.550068	0
160	CD94:InfinityMarker_CD94	6	0.547515	0
127	CD49b(pan-NK):InfinityMarker_CD49b(pan-NK)	6	0.540105	0
217	Ly49D:InfinityMarker_Ly49D	6	0.511008	0
200	IgE:InfinityMarker_IgE	29	0.580461	0

## Sheet: S. Table 3
Supplementary Table 3. Top 5 Markers associated with each sub-cluster of Leiden cluster 16
UID	cluster	marker	rank	pearson_r	p_value
0	1	CD71:InfinityMarker_CD71	1	0.25919	0
1	1	FJComp-AlexaFluor700-A:MHCII	2	0.233638	0
2	1	CD105:InfinityMarker_CD105	3	0.217343	0
3	1	CD146:InfinityMarker_CD146	4	0.202264	0
4	1	CD49d:InfinityMarker_CD49d	5	0.177147	0
0	6	CD31:InfinityMarker_CD31	1	0.438604	0
1	6	CD49f:InfinityMarker_CD49f	2	0.412778	0
2	6	Ly-6C:InfinityMarker_Ly-6C	3	0.4124	0
3	6	FJComp-BV711-A:Ly6C	4	0.357579	0
4	6	CD38:InfinityMarker_CD38	5	0.335716	0
0	8	CD90.2:InfinityMarker_CD90.2	1	0.848782	0
1	8	FJComp-BV786-A:Lineage	2	0.825556	0
2	8	CD49e:InfinityMarker_CD49e	3	0.270066	0
3	8	CD200 (OX2):InfinityMarker_CD200 (OX2)	4	0.210766	0
4	8	CD9:InfinityMarker_CD9	5	0.182375	0
0	10	CD326 (EpCAM):InfinityMarker_CD326 (EpCAM)	1	0.166533	0
1	10	FJComp-BV510-A:CD11c	2	0.0352305	3.14657e-21
2	10	CD18:InfinityMarker_CD18	3	0.0336288	1.75609e-19
3	10	LPAM-1 (Intergrin a4b7):InfinityMarker_LPAM-1 (Intergrin a4b7)	4	0.0311292	6.47889e-17
4	10	CD169:InfinityMarker_CD169	5	0.0286586	1.44063e-14
0	3	CD49e:InfinityMarker_CD49e	1	0.260893	0
1	3	CD59a:InfinityMarker_CD59a	2	0.244752	0
2	3	CD51:InfinityMarker_CD51	3	0.233384	0
3	3	CD270 (HVEM):InfinityMarker_CD270 (HVEM)	4	0.214143	0
4	3	CD79a:InfinityMarker_CD79a	5	0.211205	0
0	5	CD326 (EpCAM):InfinityMarker_CD326 (EpCAM)	1	0.344121	0
1	5	IFNGRbeta chain:InfinityMarker_IFNGRbeta chain	2	0.338801	0
2	5	FJComp-BUV395-A:CD4	3	0.333479	0
3	5	CD30:InfinityMarker_CD30	4	0.328478	0
4	5	CD64:InfinityMarker_CD64	5	0.322603	0
0	2	CD39:InfinityMarker_CD39	1	0.72897	0
1	2	CD44:InfinityMarker_CD44	2	0.599307	0
2	2	CD73:InfinityMarker_CD73	3	0.521572	0
3	2	CD59a:InfinityMarker_CD59a	4	0.383171	0
4	2	CD105:InfinityMarker_CD105	5	0.383155	0
0	7	CD146:InfinityMarker_CD146	1	0.520167	0
1	7	CD49a:InfinityMarker_CD49a	2	0.380277	0
2	7	CD5:InfinityMarker_CD5	3	0.364691	0
3	7	CD49d:InfinityMarker_CD49d	4	0.331985	0
4	7	CD284 (TLR4-MD2 complex):InfinityMarker_CD284 (TLR4-MD2 complex)	5	0.330511	0
0	11	Ly-49a:InfinityMarker_Ly-49a	1	0.306802	0
1	11	CD256 (APRIL):InfinityMarker_CD256 (APRIL)	2	0.248916	0
2	11	Ly49D:InfinityMarker_Ly49D	3	0.240812	0
3	11	CD200R3:InfinityMarker_CD200R3	4	0.220437	0
4	11	CD41:InfinityMarker_CD41	5	0.211594	0
0	9	ESAM:InfinityMarker_ESAM	1	0.47034	0
1	9	CD41:InfinityMarker_CD41	2	0.30307	0
2	9	CD195 (CCR5):InfinityMarker_CD195 (CCR5)	3	0.283111	0
3	9	CD11b:InfinityMarker_CD11b	4	0.259898	0
4	9	Integrin Beta7:InfinityMarker_Integrin Beta7	5	0.259131	0
0	0	FJComp-BUV737-A:CD44	1	0.48929	0
1	0	FJComp-BV510-A:CD11c	2	0.486101	0
2	0	Ly-51:InfinityMarker_Ly-51	3	0.41223	0
3	0	CD29:InfinityMarker_CD29	4	0.359189	0
4	0	FJComp-BV605-A:CD11b	5	0.334759	0
0	4	CD40:InfinityMarker_CD40	1	0.583977	0
1	4	CD155(PVR):InfinityMarker_CD155(PVR)	2	0.5754	0
2	4	CD106:InfinityMarker_CD106	3	0.573771	0
3	4	CD98(4f2):InfinityMarker_CD98(4f2)	4	0.568521	0
4	4	Ly-51:InfinityMarker_Ly-51	5	0.542331	0

## Sheet: S. Table 4
Supplementary Table 4. Top Unique Markers associated with each sub-cluster of Leiden cluster 16
UID	marker	top_cluster	pearson_r	p_value
102	CD31:InfinityMarker_CD31	6	0.438604	0
130	CD49f:InfinityMarker_CD49f	6	0.412778	0
214	Ly-6C:InfinityMarker_Ly-6C	6	0.4124	0
184	FJComp-BV711-A:Ly6C	6	0.357579	0
112	CD38:InfinityMarker_CD38	6	0.335716	0
111	CD36:InfinityMarker_CD36	6	0.301397	0
79	CD26:InfinityMarker_CD26	6	0.270226	0
187	Siglec H:InfinityMarker_Siglec H	6	0.264551	0
126	CD49b:InfinityMarker_CD49b	6	0.204656	0
127	CD49b(pan-NK):InfinityMarker_CD49b(pan-NK)	6	0.200593	0
158	CD90.2:InfinityMarker_CD90.2	8	0.848782	0
185	FJComp-BV786-A:Lineage	8	0.825556	0
129	CD49e:InfinityMarker_CD49e	8	0.270066	0
105	CD326 (EpCAM):InfinityMarker_CD326 (EpCAM)	5	0.344121	0
198	IFNGRbeta chain:InfinityMarker_IFNGRbeta chain	5	0.338801	0
178	FJComp-BUV395-A:CD4	5	0.333479	0
99	CD30:InfinityMarker_CD30	5	0.328478	0
140	CD64:InfinityMarker_CD64	5	0.322603	0
219	Ly49G:InfinityMarker_Ly49G	5	0.321898	0
192	GITR Ligand:InfinityMarker_GITR Ligand	5	0.313276	0
41	CD160:InfinityMarker_CD160	5	0.30924	0
211	Ly-49c-F-I-H:InfinityMarker_Ly-49c-F-I-H	5	0.308612	0
50	CD194 (CCR4):InfinityMarker_CD194 (CCR4)	5	0.305685	0
106	CD335:InfinityMarker_CD335	5	0.303687	0
223	Mac-2 (Galectin-3):InfinityMarker_Mac-2 (Galectin-3)	5	0.300167	0
152	CD84:InfinityMarker_CD84	5	0.300147	0
81	CD265 (RANK):InfinityMarker_CD265 (RANK)	5	0.299842	0
24	CD135:InfinityMarker_CD135	5	0.297362	0
208	LPAM-1 (Intergrin a4b7):InfinityMarker_LPAM-1 (Intergrin a4b7)	5	0.294592	0
13	CD120a (TNFr Typ1-p55):InfinityMarker_CD120a (TNFr Typ1-p55)	5	0.293119	0
15	CD121a (IL-1R Type I-p80):InfinityMarker_CD121a (IL-1R Type I-p80)	5	0.292987	0
44	CD179 (VpreB):InfinityMarker_CD179 (VpreB)	5	0.291434	0
168	DCTRAIL-R2:InfinityMarker_DCTRAIL-R2	5	0.289985	0
161	CD96:InfinityMarker_CD96	5	0.288575	0
222	MD-1:InfinityMarker_MD-1	5	0.288286	0
259	TIGIT (VSTM3):InfinityMarker_TIGIT (VSTM3)	5	0.286583	0
134	CD55:InfinityMarker_CD55	5	0.284306	0
145	CD71:InfinityMarker_CD71	5	0.28333	0
63	CD206(MMR):InfinityMarker_CD206(MMR)	5	0.281326	0
228	Notch4:InfinityMarker_Notch4	5	0.280492	0
163	CMKLR1:InfinityMarker_CMKLR1	5	0.277437	0
207	LAP (TGF-B1):InfinityMarker_LAP (TGF-B1)	5	0.27443	0
46	CD180 (RP105):InfinityMarker_CD180 (RP105)	5	0.269851	0
17	CD123:InfinityMarker_CD123	5	0.269094	0
27	CD138:InfinityMarker_CD138	5	0.267682	0
42	CD169:InfinityMarker_CD169	5	0.267419	0
204	JAML:InfinityMarker_JAML	5	0.264626	0
101	CD309:InfinityMarker_CD309	5	0.263642	0
164	CXCR7:InfinityMarker_CXCR7	5	0.261391	0
83	CD267:InfinityMarker_CD267	5	0.261347	0
194	Galectin-9:InfinityMarker_Galectin-9	5	0.254534	0
147	CD79a:InfinityMarker_CD79a	5	0.253409	0
45	CD18:InfinityMarker_CD18	5	0.253378	0
230	PDC-TREM:InfinityMarker_PDC-TREM	5	0.252917	0
253	TCR Vg1.1+Vg1-2:InfinityMarker_TCR Vg1.1+Vg1-2	5	0.249047	0
229	PD-1H:InfinityMarker_PD-1H	5	0.245927	0
31	CD144:InfinityMarker_CD144	5	0.24542	0
205	Jagged 2:InfinityMarker_Jagged 2	5	0.242833	0
87	CD272:InfinityMarker_CD272	5	0.240223	0
25	CD137:InfinityMarker_CD137	5	0.239306	0
75	CD253 (TRAIL):InfinityMarker_CD253 (TRAIL)	5	0.237474	0
234	RAE-1g:InfinityMarker_RAE-1g	5	0.236598	0
166	Clec9A:InfinityMarker_Clec9A	5	0.231247	0
170	Dectin-1:InfinityMarker_Dectin-1	5	0.229776	0
227	Notch3:InfinityMarker_Notch3	5	0.229522	0
0	33D1:InfinityMarker_33D1	5	0.229386	0
84	CD268:InfinityMarker_CD268	5	0.228641	0
176	FJComp-APC-eFlour780-A:Zombie	5	0.228563	0
35	CD152:InfinityMarker_CD152	5	0.22786	0
108	CD351:InfinityMarker_CD351	5	0.225693	0
255	TCR Vg3:InfinityMarker_TCR Vg3	5	0.225618	0
91	CD276:InfinityMarker_CD276	5	0.225018	0
57	CD200 (OX2):InfinityMarker_CD200 (OX2)	5	0.223995	0
221	MAIR-IV:InfinityMarker_MAIR-IV	5	0.223714	0
122	CD45RB:InfinityMarker_CD45RB	5	0.221317	0
61	CD202b (Tie2,CD202):InfinityMarker_CD202b (Tie2,CD202)	5	0.220732	0
92	CD278 (ICOS):InfinityMarker_CD278 (ICOS)	5	0.217186	0
2	B7-H4:InfinityMarker_B7-H4	5	0.215693	0
90	CD275 (ICOSL):InfinityMarker_CD275 (ICOSL)	5	0.210484	0
60	CD201 (EPCR):InfinityMarker_CD201 (EPCR)	5	0.208002	0
121	CD45R-B220:InfinityMarker_CD45R-B220	5	0.207869	0
19	CD126 (IL-6R a chain):InfinityMarker_CD126 (IL-6R a chain)	5	0.205967	0
262	Tim-1:InfinityMarker_Tim-1	5	0.202155	0
74	CD252 (OX40L):InfinityMarker_CD252 (OX40L)	5	0.197982	0
16	CD122:InfinityMarker_CD122	5	0.196985	0
26	CD137L (4-1BB ligand):InfinityMarker_CD137L (4-1BB ligand)	5	0.196343	0
151	CD83:InfinityMarker_CD83	5	0.196115	0
144	CD70:InfinityMarker_CD70	5	0.19575	0
171	Delta-like1:InfinityMarker_Delta-like1	5	0.193783	0
237	Siglec H:InfinityMarker_Siglec H	5	0.193088	0
47	CD183 (CXCR3):InfinityMarker_CD183 (CXCR3)	5	0.19233	0
114	CD4:InfinityMarker_CD4	5	0.192224	0
224	NK-1.1:InfinityMarker_NK-1.1	5	0.191513	0
52	CD196 (CCR6):InfinityMarker_CD196 (CCR6)	5	0.188771	0
188	FJComp-PerCP-Cy5-5-A:CD103	5	0.186386	0
85	CD27:InfinityMarker_CD27	5	0.186062	0
103	CD314 (NKG2D):InfinityMarker_CD314 (NKG2D)	5	0.174291	0
143	CD69:InfinityMarker_CD69	5	0.169088	0
113	CD39:InfinityMarker_CD39	2	0.72897	0
119	CD44:InfinityMarker_CD44	2	0.599307	0
146	CD73:InfinityMarker_CD73	2	0.521572	0
135	CD59a:InfinityMarker_CD59a	2	0.383171	0
4	CD105:InfinityMarker_CD105	2	0.383155	0
9	CD117 (c-kit):InfinityMarker_CD117 (c-kit)	2	0.287035	0
156	CD9:InfinityMarker_CD9	2	0.262936	0
155	CD8a:InfinityMarker_CD8a	2	0.244167	0
177	FJComp-AlexaFluor700-A:MHCII	2	0.237501	0
32	CD146:InfinityMarker_CD146	7	0.520167	0
125	CD49a:InfinityMarker_CD49a	7	0.380277	0
131	CD5:InfinityMarker_CD5	7	0.364691	0
128	CD49d:InfinityMarker_CD49d	7	0.331985	0
96	CD284 (TLR4-MD2 complex):InfinityMarker_CD284 (TLR4-MD2 complex)	7	0.330511	0
213	Ly-6A-E:InfinityMarker_Ly-6A-E	7	0.28387	0
148	CD79b:InfinityMarker_CD79b	7	0.267461	0
77	CD255 (TWEAK):InfinityMarker_CD255 (TWEAK)	7	0.266874	0
136	CD6:InfinityMarker_CD6	7	0.264727	0
107	CD34:InfinityMarker_CD34	7	0.26079	0
65	CD21-35:InfinityMarker_CD21-35	7	0.256583	0
246	TCR Vb5.1-5.2:InfinityMarker_TCR Vb5.1-5.2	7	0.247774	0
218	Ly49D:InfinityMarker_Ly49D	7	0.247665	0
243	TCR Vb12:InfinityMarker_TCR Vb12	7	0.232341	0
64	CD207(Langerin):InfinityMarker_CD207(Langerin)	7	0.229501	0
95	CD283 (TLR3):InfinityMarker_CD283 (TLR3)	7	0.227285	0
94	CD28:InfinityMarker_CD28	7	0.225829	0
12	CD11c:InfinityMarker_CD11c	7	0.225756	0
1	Allergin-1:InfinityMarker_Allergin-1	7	0.225698	0
248	TCR Vb7:InfinityMarker_TCR Vb7	7	0.220253	0
98	CD3:InfinityMarker_CD3	7	0.219352	0
39	CD157:InfinityMarker_CD157	7	0.216259	0
138	CD62L:InfinityMarker_CD62L	7	0.216201	0
49	CD193 (CCR3):InfinityMarker_CD193 (CCR3)	7	0.215968	0
159	CD93:InfinityMarker_CD93	7	0.21546	0
189	FR4 (Folate Receptor 4):InfinityMarker_FR4 (Folate Receptor 4)	7	0.214307	0
71	CD23:InfinityMarker_CD23	7	0.212082	0
120	CD45:InfinityMarker_CD45	7	0.210334	0
93	CD279 (PD-1):InfinityMarker_CD279 (PD-1)	7	0.209544	0
244	TCR Vb13:InfinityMarker_TCR Vb13	7	0.209086	0
252	TCR Vg1.1:InfinityMarker_TCR Vg1.1	7	0.208741	0
239	TCR Va2:InfinityMarker_TCR Va2	7	0.207267	0
36	CD153:InfinityMarker_CD153	7	0.204083	0
110	CD357 (GITR):InfinityMarker_CD357 (GITR)	7	0.20321	0
250	TCR Vb9:InfinityMarker_TCR Vb9	7	0.202221	0
241	TCR Va8.3:InfinityMarker_TCR Va8.3	7	0.196388	0
249	TCR Vb8.1-8.2:InfinityMarker_TCR Vb8.1-8.2	7	0.194018	0
247	TCR Vb6:InfinityMarker_TCR Vb6	7	0.193155	0
118	CD43-activation associated glycoform:InfinityMarker_CD43-activation associated glycoform	7	0.188451	0
160	CD94:InfinityMarker_CD94	7	0.184808	0
235	SSEA-1:InfinityMarker_SSEA-1	7	0.178092	0
43	CD178 (FASL):InfinityMarker_CD178 (FASL)	7	0.175414	0
240	TCR Va3.2:InfinityMarker_TCR Va3.2	7	0.175073	0
215	Ly-6D:InfinityMarker_Ly-6D	7	0.167582	0
251	TCR Vd4:InfinityMarker_TCR Vd4	7	0.16665	0
242	TCR Vb11:InfinityMarker_TCR Vb11	7	0.165053	0
236	SSEA-3:InfinityMarker_SSEA-3	7	0.15919	0
193	GR-1 (Ly6C-Ly6G):InfinityMarker_GR-1 (Ly6C-Ly6G)	7	0.154732	0
257	TCR-b chain:InfinityMarker_TCR-b chain	7	0.154442	0
210	Ly-49a:InfinityMarker_Ly-49a	11	0.306802	0
78	CD256 (APRIL):InfinityMarker_CD256 (APRIL)	11	0.248916	0
59	CD200R3:InfinityMarker_CD200R3	11	0.220437	0
54	CD199 (CCR9):InfinityMarker_CD199 (CCR9)	11	0.208448	0
173	ESAM:InfinityMarker_ESAM	9	0.47034	0
116	CD41:InfinityMarker_CD41	9	0.30307	0
51	CD195 (CCR5):InfinityMarker_CD195 (CCR5)	9	0.283111	0
11	CD11b:InfinityMarker_CD11b	9	0.259898	0
203	Integrin Beta7:InfinityMarker_Integrin Beta7	9	0.259131	0
181	FJComp-BV510-A:CD11c	0	0.486101	0
115	CD40:InfinityMarker_CD40	4	0.583977	0
38	CD155(PVR):InfinityMarker_CD155(PVR)	4	0.5754	0
5	CD106:InfinityMarker_CD106	4	0.573771	0
162	CD98(4f2):InfinityMarker_CD98(4f2)	4	0.568521	0
212	Ly-51:InfinityMarker_Ly-51	4	0.542331	0
86	CD270 (HVEM):InfinityMarker_CD270 (HVEM)	4	0.531943	0
133	CD54:InfinityMarker_CD54	4	0.52842	0
22	CD133:InfinityMarker_CD133	4	0.505344	0
179	FJComp-BUV737-A:CD44	4	0.502306	0
6	CD107a (Lamp-1):InfinityMarker_CD107a (Lamp-1)	4	0.496174	0
139	CD63:InfinityMarker_CD63	4	0.485882	0
29	CD140a:InfinityMarker_CD140a	4	0.476314	0
7	CD107b (Mac-3):InfinityMarker_CD107b (Mac-3)	4	0.4713	0
132	CD51:InfinityMarker_CD51	4	0.461605	0
97	CD29:InfinityMarker_CD29	4	0.454042	0
232	Podoplanin:InfinityMarker_Podoplanin	4	0.430762	0
180	FJComp-BV421-A:CD8	4	0.42595	0
149	CD80:InfinityMarker_CD80	4	0.411608	0
226	Notch2:InfinityMarker_Notch2	4	0.410122	0
141	CD66a:InfinityMarker_CD66a	4	0.396851	0
209	LTbR:InfinityMarker_LTbR	4	0.380079	0
33	CD147:InfinityMarker_CD147	4	0.375	0
89	CD274 (PD-L1:InfinityMarker_CD274 (PD-L1	4	0.361613	0
196	I-A-I-E:InfinityMarker_I-A-I-E	4	0.349167	0
123	CD47:InfinityMarker_CD47	4	0.342542	0
55	CD1d:InfinityMarker_CD1d	4	0.339707	0
182	FJComp-BV605-A:CD11b	4	0.337506	0
109	CD355 (CRTAM):InfinityMarker_CD355 (CRTAM)	4	0.336072	0
28	CD14:InfinityMarker_CD14	4	0.333047	0
104	CD317 (BST2, PDCA1):InfinityMarker_CD317 (BST2, PDCA1)	4	0.329662	0
72	CD24:InfinityMarker_CD24	4	0.325784	0
150	CD81:InfinityMarker_CD81	4	0.323804	0
231	PIR-A-B:InfinityMarker_PIR-A-B	4	0.320499	0
10	CD11a:InfinityMarker_CD11a	4	0.317267	0
21	CD132:InfinityMarker_CD132	4	0.316866	0
195	H-2:InfinityMarker_H-2	4	0.300718	0
186	FJComp-GFP-A:CD45a488	4	0.297368	0
137	CD61:InfinityMarker_CD61	4	0.28925	0
124	CD48:InfinityMarker_CD48	4	0.288585	0
167	DCTRAIL-R1:InfinityMarker_DCTRAIL-R1	4	0.284451	0
260	TLT-2:InfinityMarker_TLT-2	4	0.283009	0
58	CD200R (OX2R):InfinityMarker_CD200R (OX2R)	4	0.278112	0
69	CD226 (DNAM-1_:InfinityMarker_CD226 (DNAM-1_	4	0.276115	0
56	CD2:InfinityMarker_CD2	4	0.274283	0
20	CD127:InfinityMarker_CD127	4	0.266002	0
154	CD88:InfinityMarker_CD88	4	0.256766	0
34	CD150(SLAM):InfinityMarker_CD150(SLAM)	4	0.253001	0
264	Tim-3:InfinityMarker_Tim-3	4	0.252855	0
53	CD197 (CCR7):InfinityMarker_CD197 (CCR7)	4	0.248581	0
40	CD16-32:InfinityMarker_CD16-32	4	0.245909	0
174	F4-80:InfinityMarker_F4-80	4	0.245025	0
66	CD210 (IL-10R):InfinityMarker_CD210 (IL-10R)	4	0.244897	0
68	CD223 (LAG3):InfinityMarker_CD223 (LAG3)	4	0.244791	0
172	Delta-like4:InfinityMarker_Delta-like4	4	0.243268	0
216	Ly-6G:InfinityMarker_Ly-6G	4	0.242336	0
200	IgD:InfinityMarker_IgD	4	0.242059	0
165	Clec12A:InfinityMarker_Clec12A	4	0.241378	0
67	CD22:InfinityMarker_CD22	4	0.240957	0
245	TCR Vb2:InfinityMarker_TCR Vb2	4	0.239842	0
191	GARP:InfinityMarker_GARP	4	0.239356	0
261	TREM-like 4:InfinityMarker_TREM-like 4	4	0.2386	0
197	IFNAR-1:InfinityMarker_IFNAR-1	4	0.236142	0
199	IL-21R:InfinityMarker_IL-21R	4	0.232776	0
202	IgM:InfinityMarker_IgM	4	0.231314	0
80	CD262 (DR5, Trail-R2):InfinityMarker_CD262 (DR5, Trail-R2)	4	0.229989	0
18	CD124:InfinityMarker_CD124	4	0.224867	0
23	CD134 (OX-40):InfinityMarker_CD134 (OX-40)	4	0.224561	0
233	RAE-1d:InfinityMarker_RAE-1d	4	0.223582	0
254	TCR Vg2:InfinityMarker_TCR Vg2	4	0.215937	0
220	Ly49H:InfinityMarker_Ly49H	4	0.215382	0
82	CD266 (FN14, TWEAK receptor):InfinityMarker_CD266 (FN14, TWEAK receptor)	4	0.214893	0
157	CD90.1:InfinityMarker_CD90.1	4	0.21373	0
3	CD103:InfinityMarker_CD103	4	0.212429	0
48	CD19:InfinityMarker_CD19	4	0.211907	0
238	TCR Va11:InfinityMarker_TCR Va11	4	0.211371	0
37	CD154:InfinityMarker_CD154	4	0.209163	0
263	Tim-2:InfinityMarker_Tim-2	4	0.207932	0
142	CD68:InfinityMarker_CD68	4	0.207638	0
256	TCR g-d:InfinityMarker_TCR g-d	4	0.207243	0
88	CD273 (PD-L2):InfinityMarker_CD273 (PD-L2)	4	0.20699	0
73	CD25:InfinityMarker_CD25	4	0.206189	0
62	CD205:InfinityMarker_CD205	4	0.204103	0
258	TER-119:InfinityMarker_TER-119	4	0.203868	0
217	Ly108:InfinityMarker_Ly108	4	0.202868	0
8	CD115:InfinityMarker_CD115	4	0.202267	0
70	CD229 (Ly-9):InfinityMarker_CD229 (Ly-9)	4	0.202002	0
183	FJComp-BV650-A:F480	4	0.200114	0
169	DR3:InfinityMarker_DR3	4	0.197971	0
100	CD300f (MAIR-v):InfinityMarker_CD300f (MAIR-v)	4	0.19784	0
76	CD254 (TRANCE, RANKL):InfinityMarker_CD254 (TRANCE, RANKL)	4	0.19537	0
225	Notch1:InfinityMarker_Notch1	4	0.193966	0
30	CD140b:InfinityMarker_CD140b	4	0.193282	0
265	Tim-4:InfinityMarker_Tim-4	4	0.192963	0
14	CD120b (TNF R Type II-p75):InfinityMarker_CD120b (TNF R Type II-p75)	4	0.192444	0
206	KLRG1:InfinityMarker_KLRG1	4	0.19052	0
201	IgE:InfinityMarker_IgE	4	0.18989	0
153	CD86:InfinityMarker_CD86	4	0.187464	0
117	CD43:InfinityMarker_CD43	4	0.180794	0
190	FceR1a:InfinityMarker_FceR1a	4	0.153604	0
175	FJComp-APC-A:CD69-CD301b	4	0.142219	0
